# Supplementary material for: Dpath software reveals hierarchical haemato-endothelial lineages of Etv2 progenitors based on single-cell transcriptome analysis
Source: Nat Commun. 2017 Feb 9;8:14362. doi: 10.1038/ncomms14362 (PMC5309826; doi:10.1038/ncomms14362)
Supplement: Supplementary Software 1 — dpath pipeline implemented as an R package [file ncomms14362-s2.zip]

Archive with 1 entries (1 files):
- dpath_2.0.1.tar.gz
